# Supplementary material for: Inducing metamorphosis in the irukandji jellyfish Carukia barnesi
Source: Sci Rep. 2022 May 31;12:9052. doi: 10.1038/s41598-022-12812-2 (PMC9156746; doi:10.1038/s41598-022-12812-2)
Supplement: Supplementary file 1 — Supplementary Information 1. [file 41598_2022_12812_MOESM1_ESM.xlsx]

## Sheet: Sheet1
																	start date 24/06/2021
	Water change hour	Start poly n.	Tally of healthy swimming										Total	Percentage				24th June	25th June	26th June	27th June	28th June	29th June	30th June	1st July	2nd July	3rd July	4th July	5th July	6th July	7th July	8th July	9th July	10th July	11th July	12th July	13th July	14th July	15th July	16th July
			2021-07-06	2021-07-07	2021-07-08	2021-07-09	2021-07-10	2021-07-11	2021-07-12	2021-07-13	2021-07-14	2021-07-15			Mean %			Day 0	Day 1	Day 2	Day 3	Day 4	Day 5	Day 6	Day 7	Day 8	Day 9	Day 10	Day 11	Day 12	Day 13	Day 14	Day 15	Day 16	Day 17	Day 18	Day 19	Day 20	Day 21	Day 22
	24	8	0	4	2	0	0	0	0	0	0	0	6	75	91.6667	14.4338
	24	8	5	2	1	0	0	0	0	0	0	0	8	100
	24	9	3	3	2	1	0	0	0	0	0	0	9	100
	48	7	0	0	5	0	0	0	0	0	0	0	5	71.4286	87.1429	14.4984
	48	10	9	0	0	0	0	0	0	0	0	0	9	90
	48	9	0	0	0	2	4	0	2	1	0	0	9	100
	72	6	0	0	0	0	0	0	0	0	0	0	0	0	33.3333	29.7381
	72	7	0	0	0	0	0	0	0	1	1	2	4	57.1429
	72	7	0	0	0	1	2	0	0	0	0	0	3	42.8571
	96	8	0	0	0	0	0	0	0	0	0	0	0	0	13.3333	23.094
	96	5	0	0	0	0	0	0	1	0	0	1	2	40				24
	96	9	0	0	0	0	0	0	0	0	0	0	0	0				48
	120	6	0	0	0	0	0	0	0	0	0	0	0	0	19.1667	18.7639		72
	120	10	0	0	0	0	0	0	0	1	1	0	2	20				96
	120	8	0	0	0	2	1	0	0	0	0	0	3	37.5				120
	sw control	5	0	0	0	0	0	0	0	0	0	0	0	0	0	0		Control
	sw control	4	0	0	0	0	0	0	0	0	0	0	0	0
	sw control	5	0	0	0	0	0	0	0	0	0	0	0	0
		SPPS/graph set up
		Hours after change	total % healthy morphed				Exposure time	% Healthy metamorphosis	SD
	1= 24	1	75				24	91.6667	14.4338
	2=48	1	100				48	87.1429	14.4984
	3=72	1	100				72	33.3333	29.7381
	4=96	2	71.4286				96	13.3333	23.094
	5=120	2	90				120	19.1667	18.7639
	6=Sw	2	100				Control	0	0
		3	0
		3	57.1429
		3	42.8571
		4	0
		4	40
		4	0
		5	0
		5	20
		5	37.5
		6	0
		6	0
		6	0

## Sheet: time
		Start poly n.	Tally of healthy swimming											Start poly n.	Daily percent of healthy swimming											Cumulative percent of healthy swimming													Mean Cumulative percentage healthy detached
			2021-07-06	2021-07-07	2021-07-08	2021-07-09	2021-07-10	2021-07-11	2021-07-12	2021-07-13	2021-07-14	2021-07-15			2021-07-06	2021-07-07	2021-07-08	2021-07-09	2021-07-10	2021-07-11	2021-07-12	2021-07-13	2021-07-14	2021-07-15		2021-07-06	2021-07-07	2021-07-08	2021-07-09	2021-07-10	2021-07-11	2021-07-12	2021-07-13	2021-07-14	2021-07-15				24th June	25th June	26th June	27th June	28th June	29th June	30th June	1st July	2nd July	3rd July	4th July
		8	0	4	2	0	0	0	0	0	0	0		8	0	50	25	0	0	0	0	0	0	0		0	50	75	75	75	75	75	75	75	75	24		Hours exposure	0	1	2	3	4	5	6	7	8	9	10
		8	5	2	1	0	0	0	0	0	0	0		8	62.5	25	12.5	0	0	0	0	0	0	0		62.5	87.5	100	100	100	100	100	100	100	100			24	0	0	0	0	0	0	0	0	0	0	0
		9	3	3	2	1	0	0	0	0	0	0		9	33.3333	33.3333	22.2222	11.1111	0	0	0	0	0	0		33.3333	66.6667	88.8889	100	100	100	100	100	100	100				0	0	0	0	0	0	0	0	0	0	0
		7	0	0	5	0	0	0	0	0	0	0		7	0	0	71.4286	0	0	0	0	0	0	0	Mean	31.9444	68.0556	87.963	91.6667	91.6667	91.6667	91.6667	91.6667	91.6667	91.6667			48	0	0	0	0	0	0	0	0	0	0	0
		10	9	0	0	0	0	0	0	0	0	0		10	90	0	0	0	0	0	0	0	0	0	SD	31.2731	18.7885	12.5257	14.4338	14.4338	14.4338	14.4338	14.4338	14.4338	14.4338				0	0	0	0	0	0	0	0	0	0	0
		9	0	0	0	2	4	0	2	1	0	0		9	0	0	0	22.2222	44.4444	0	22.2222	11.1111	0	0														72	0	0	0	0	0	0	0	0	0	0	0
		6	0	0	0	0	0	0	0	0	0	0		6	0	0	0	0	0	0	0	0	0	0		0	0	71.4286	71.4286	71.4286	71.4286	71.4286	71.4286	71.4286	71.4286	48			0	0	0	0	0	0	0	0	0	0	0
		7	0	0	0	0	0	0	0	1	1	2		7	0	0	0	0	0	0	0	14.2857	14.2857	28.5714		90	90	90	90	90	90	90	90	90	90			96	0	0	0	0	0	0	0	0	0	0	0
		7	0	0	0	1	2	0	0	0	0	0		7	0	0	0	14.2857	28.5714	0	0	0	0	0		0	0	0	22.2222	66.6667	66.6667	88.8889	100	100	100				0	0	0	0	0	0	0	0	0	0	0
		8	0	0	0	0	0	0	0	0	0	0		8	0	0	0	0	0	0	0	0	0	0	Mean	30	30	53.8095	61.2169	76.0317	76.0317	83.4392	87.1429	87.1429	87.1429			120	0	0	0	0	0	0	0	0	0	0	0
		5	0	0	0	0	0	0	1	0	0	1		5	0	0	0	0	0	0	20	0	0	20	SD	51.9615	51.9615	47.5166	35.0238	12.329	12.329	10.4163	14.4984	14.4984	14.4984				0	0	0	0	0	0	0	0	0	0	0
		9	0	0	0	0	0	0	0	0	0	0		9	0	0	0	0	0	0	0	0	0	0		0	0	0	0	0	0	0	0	0	0	72		Control	0	0	0	0	0	0	0	0	0	0	0
		6	0	0	0	0	0	0	0	0	0	0		6	0	0	0	0	0	0	0	0	0	0		0	0	0	0	0	0	0	14.2857	28.5714	57.1429
		10	0	0	0	0	0	0	0	1	1	0		10	0	0	0	0	0	0	0	10	10	0		0	0	0	14.2857	42.8571	42.8571	42.8571	42.8571	42.8571	42.8571
		8	0	0	0	2	1	0	0	0	0	0		8	0	0	0	25	12.5	0	0	0	0	0	Mean	0	0	0	4.7619	14.2857	14.2857	14.2857	19.0476	23.8095	33.3333
		5	0	0	0	0	0	0	0	0	0	0		5	0	0	0	0	0	0	0	0	0	0	SD	0	0	0	8.24786	24.7436	24.7436	24.7436	21.8218	21.8218	29.7381
		4	0	0	0	0	0	0	0	0	0	0		4	0	0	0	0	0	0	0	0	0	0		0	0	0	0	0	0	0	0	0	0	96
		5	0	0	0	0	0	0	0	0	0	0		5	0	0	0	0	0	0	0	0	0	0		0	0	0	0	0	0	20	20	20	40
																										0	0	0	0	0	0	0	0	0	0
																									Mean	0	0	0	0	0	0	6.66667	6.66667	6.66667	13.3333
																									SD	0	0	0	0	0	0	11.547	11.547	11.547	23.094
																										0	0	0	0	0	0	0	0	0	0	120
																										0	0	0	0	0	0	0	10	10	0
																										0	0	0	25	37.5	37.5	37.5	37.5	37.5	37.5
																									Mean	0	0	0	8.33333	12.5	12.5	12.5	15.8333	15.8333	12.5
																									SD	0	0	0	14.4338	21.6506	21.6506	21.6506	19.4186	19.4186	21.6506
																										0	0	0	0	0	0	0	0	0	0
																										0	0	0	0	0	0	0	0	0	0
																										0	0	0	0	0	0	0	0	0	0
																										0	0	0	0	0	0	0	0	0	0
[truncated: 12 more columns]
